# Supplementary material for: Advancing Skin Rejuvenation Through Ultrasound-Enhanced Non-Invasive Delivery of Hyaluronic Acid Nanoparticles
Source: Nanomaterials (Basel). 2025 Nov 18;15(22):1739. doi: 10.3390/nano15221739 (PMC12655556; doi:10.3390/nano15221739)
Supplement: Supplementary file 1 [file nanomaterials-15-01739-s001.zip]

Archive with 1 entries (1 files):
- nanomaterials-3966399-supplementary.pdf
